# Supplementary material for: Structural Strength Analyses for Low Brass Filler Biomaterial with Anti-Trauma Effects in Articular Cartilage Scaffold Design
Source: Materials (Basel). 2022 Jun 24;15(13):4446. doi: 10.3390/ma15134446 (PMC9267688; doi:10.3390/ma15134446)
Supplement: Supplementary file 1 [file materials-15-04446-s001.zip]

Archive with 1 entries (1 files):
- materials-1695950-supplementary.pdf
